# Supplementary material for: H5N1 infection impairs the alveolar epithelial barrier through intercellular junction proteins via Itch-mediated proteasomal degradation
Source: Commun Biol. 2022 Mar 1;5:186. doi: 10.1038/s42003-022-03131-3 (PMC8888635; doi:10.1038/s42003-022-03131-3)
Supplement: Supplementary file 3 — Supplementary Data 1 [file 42003_2022_3131_MOESM3_ESM.xlsx]

## Sheet: Fig.1
	Figure 1A								Figure 1B						Figure 1C
MOI	0	0.01	0.1	1	5		MOI	0	0.01	0.1	1	5
Gli1	0.992507	0.401776	0.411409	0.554535	0.479323		Gli1	0.748173	0.318044	0.390842	0.160851	0.157895		MOI	0	0.01	0.1	1	5
	0.886021	0.360562	0.383275	0.616238	0.450552			0.973315	0.499598	0.544955	0.36642	0.429695		Snail	1.0472	0.876238	0.652444	0.335029	0.104893
	0.986021	0.405621	0.432749	0.516238	0.550552			1.07332	0.699598	0.644955	0.26642	0.229695			1.2472	0.876238	0.782444	0.296503	0.154893
Snail	1.00753	0.88923	0.76705	0.435515	0.406045		Snail	1.0068	0.486318	0.201642	0.188861	0.157825			1.1472	0.806238	0.552444	0.165029	0.0404893
	1.28687	0.763247	0.707839	0.564542	0.433742			1.16481	0.506698	0.355479	0.224278	0.169104		E-cadherin	1.15915	0.77793	0.504525	0.333721	0.154782
	1.18687	0.903247	0.787839	0.594542	0.493742			1.24806	0.606698	0.285548	0.274278	0.119104			1.05915	0.67793	0.694453	0.123721	0.214782
E-cadherin	1.13538	0.793388	0.570231	0.291519	0.166446		E-cadherin	1.10722	0.820845	0.702789	0.635835	0.246131			0.9915	0.57793	0.544525	0.38721	0.0794782
	1.25382	0.693388	0.60231	0.321519	0.11446			1.26935	1.10678	0.720768	0.733766	0.488841		Occludin	1.20602	0.780801	0.392139	0.269824	0.098546
	0.982919	0.562472	0.518819	0.375923	0.0223117			1.39347	1.00678	0.850768	0.663766	0.388841			1.00602	0.620801	0.452139	0.199824	0.118546
Occludin	1.07273	0.544486	0.447524	0.291144	0.282911		Occludin	1.06119	0.940689	0.855573	0.431559	0.472297			1.1806	0.680801	0.342139	0.189824	0.108546
	0.972734	0.344486	0.347524	0.191144	0.182911			1.24605	1.07426	0.89758	0.505272	0.524921		Claudin-1	1.26948	0.780891	0.41655	0.334064	0.13884
	1.28847	0.217115	0.136755	0.108505	0.094182			1.34605	1.17426	0.99758	0.605272	0.424921			1.36948	0.720891	0.58655	0.384064	0.18884
Claudin-1	0.865189	0.722732	0.521272	0.34653	0.16819		Claudin-1	0.971806	0.458517	0.254566	0.330865	0.309065			1.18695	0.770891	0.51655	0.414064	0.15884
	0.908708	0.71905	0.511829	0.381598	0.14949			1.13651	0.635124	0.196213	0.298845	0.246068		ZO-1	1.11948	0.761895	0.694338	0.308188	0.223441
	1.00871	0.81905	0.411829	0.281598	0.10949			1.26508	0.595124	0.296213	0.398845	0.286068			0.96948	0.881895	0.594338	0.348188	0.13441
ZO-1	0.902844	0.874463	0.706835	0.563534	0.575199		ZO-1	0.905445	0.768122	0.660497	0.774537	0.60492			0.91948	0.861895	0.622434	0.378188	0.233441
	0.936116	0.849327	0.68184	0.592842	0.491683			1.05865	0.886959	0.698186	0.808661	0.576373		Time（hr）	0	8	12	24	36
	1.03612	0.749327	0.618184	0.502842	0.391683			1.15865	0.969588	0.781857	0.908661	0.597637		Snail	1.19609	0.727709	0.480046	0.217802	0.402251
Time（hr）	0	8	12	24	36		Time（hr）	0	8	12	24	36			0.996092	0.707087	0.400046	0.287802	0.352251
Gli1	1.00882	0.621382	0.317278	0.281482	0.231547		Gli1	1.01329	0.635155	0.724961	0.774414	0.553538			0.896092	0.677087	0.450046	0.327802	0.362251
	0.987749	0.59148	0.332106	0.268614	0.228168			1.11522	0.738306	0.777542	0.693125	0.55471		E-cadherin	1.27828	0.910412	0.796076	0.503556	0.303499
	1.10882	0.572138	0.357278	0.221482	0.101547		Snail	0.991676	0.945465	0.84233	0.732633	0.639886			1.14783	0.710412	0.756076	0.493556	0.403499
Snail	0.777313	0.639757	0.674633	0.271043	0.16885			0.989387	0.847711	0.797392	0.651402	0.638954			1.18783	0.810412	0.746076	0.443556	0.313499
	0.814871	0.714416	0.62546	0.304561	0.155652		E-cadherin	0.834591	0.96768	0.88601	0.604648	0.71216		Occludin	1.24881	0.96429	0.454613	0.224018	0.199896
	0.97313	0.609757	0.614633	0.311043	0.11885			0.802171	0.839787	0.765849	0.481783	0.693124			1.28881	0.876429	0.362461	0.280184	0.208962
E-cadherin	1.12029	0.847795	0.524227	0.290967	0.184523			0.902171	0.939787	0.865849	0.517834	0.731242			1.18881	0.836429	0.424613	0.240184	0.198962
	1.25363	0.77303	0.567925	0.356145	0.132475		Occludin	1.05871	0.762341	0.846362	0.863038	0.219466		Claudin-1	1.04106	0.535121	0.4703	0.222635	0.062496
	0.975363	0.87303	0.467925	0.36145	0.08475			1.12154	0.727963	0.789825	0.742483	0.398015			0.841057	0.445121	0.4403	0.182635	0.052496
Occludin	0.926051	0.821984	0.736209	0.535419	0.381637			0.866115	0.519548	0.672947	0.688149	0.487799			0.941057	0.495121	0.4103	0.202635	0.042496
	0.971572	0.750873	0.713016	0.544948	0.346286		Claudin-1	0.951594	0.649758	0.401587	0.397326	0.184473		ZO-1	0.881641	0.685061	0.557328	0.490347	0.416917
	1.07157	0.650873	0.671302	0.444948	0.276286			0.966115	0.619548	0.629465	0.301487	0.187799			0.781641	0.695061	0.577328	0.503469	0.328692
Claudin-1	0.998803	0.598707	0.567435	0.201275	0.042847			0.866115	0.519548	0.572947	0.181487	0.087799			0.751641	0.625061	0.517328	0.553469	0.386917
	0.923311	0.591535	0.573165	0.203995	0.042146		ZO-1	0.762891	0.670099	0.495711	0.516627	0.372566
	0.863311	0.691535	0.473165	0.150399	0.042146			0.800392	0.700023	0.538945	0.490311	0.401268
ZO-1	0.762891	0.670099	0.495711	0.516627	0.372566			0.700392	0.730002	0.488945	0.590311	0.201268
	0.800392	0.700023	0.538945	0.490311	0.401268
	0.700392	0.730002	0.488945	0.590311	0.201268
	Figure 1D						Figure 1E
MOI	0	0.1	1	5		MOI	0	0.1	1	5
Gli1	1.09051	3.90413	4.85678	13.9772		E-cadherin	1.09051	0.710413	0.65678	0.47717
	0.917004	2.85038	5.20381	14.3701			0.917004	0.6709	0.670381	0.357012
	1.17004	4.35038	6.20381	12.3701			1.17004	0.650378	0.610381	0.387012
Snail	1.00217	1.19323	5.43038	8.93467		Occludin	1.00217	0.469323	0.458304	0.564347
	1.00217	2.19323	6.43038	9.93467			1.00217	0.579323	0.343038	0.528347
	1.023	1.89323	5.82301	7.92345			1.023	0.459323	0.479	0.6345
Occludin	1.0006	3.6538	7.71227	12.0235
	1.0006	3.2538	6.71227	11.0235
	0.900601	4.2538	6.71227	10.2353
E-cadherin	1.09051	1.00413	1.15678	0.897717
	0.917004	0.950378	0.80381	1.07012
	1.17004	0.850378	0.920381	0.97012
Claudin-1	1.00217	1.19323	0.883038	0.943467
	1.00217	1.09323	0.943038	0.983467
	1.023	0.993229	0.891235	1.0345

## Sheet: Fig.2
	Figure 2A
		Control	H5N1	MG132	H5N1+MG132
	E-cadherin	0.76814	0.380274	1.02524	0.986749
		0.803256	0.419342	1.07172	1.01879
		0.603256	0.319342	0.971717	1.2188
	Occludin	0.999567	0.33862	1.00815	0.554145
		1.00168	0.327292	1.04049	0.56611
		0.801677	0.227292	0.940493	0.66611
	Claudin-1	0.855794	0.375726	0.562592	0.457998
		0.872535	0.38339	0.589641	0.476702
		0.672535	0.28339	0.618964	0.536702
	ZO-1	0.664504	0.531011	0.626628	0.843028
		0.5271	0.402602	0.613642	0.751514
				Figure 2C,D,G
			Time（hr）	CHX			CHX+H5N1
		E-cadherin	0	0.90967	0.8976	0.9178	0.93356	0.9218	0.91239
			2	0.837323	0.848967	0.8456	0.7023	0.68912	0.6502
			4	0.79855	0.8101	0.7689	0.542378	0.50678	0.512348
			6	0.67891	0.60123	0.6532	0.3372	0.3467	0.36789
		Occludin	0	0.87032	0.899	0.8891	0.62658	0.65032	0.64021
			2	0.7413	0.76214	0.82379	0.37724	0.389023	0.36678
			4	0.779714	0.73471	0.78901	0.28938	0.321345	0.29012
			6	0.63888	0.66521	0.61238	0.12759	0.13745	0.13258
		Claudin-1	0	0.82719	0.840214	0.86324	0.418023	0.42189	0.43145
			2	0.731729	0.79812	0.80361	0.303546	0.35126	0.32178
			4	0.73842	0.70214	0.75236	0.2384	0.26754	0.24567
			6	0.70427	0.697145	0.65421	0.187209	0.124845	0.15217
				Figure 2F
			Time（hr）	CHX			CHX+H5N1
		Occludin	0	0.80032	0.79934	0.78958	0.81321	0.79221	0.80146
			2	0.7713	0.782654	0.793589	0.681472	0.65921	0.66589
			4	0.769569	0.73378	0.75698	0.31947	0.30145	0.31892
			6	0.721898	0.701861	0.737711	0.11258	0.18778	0.15789

## Sheet: Fig.3
			Figure 3A							Figure 3B
		MOI	0	0.01	0.1	1	5			Control siRNA	Control siRNA+H5N1	Itch siRNA	Itch siRNA+H5N1
		Itch	0.549985	0.862689	0.923235	0.853361	0.881656		Itch	0.719213	0.869708	0.386053	0.082761
			0.513099	0.745058	0.801938	0.837626	0.931976			0.811252	0.956422	0.325994	0.082158
		Time（hr）	0	8	12	24	36		Occludin	0.734212	0.433709	0.958001	0.856657
		Itch	0.123449	0.708608	0.529132	0.711398	0.623811			0.677318	0.459923	1.01296	0.882543
			0.12279	0.698574	0.496721	0.845865	0.575339			0.877318	0.559923	1.11296	0.782543
			H5N1 SY						E-cadherin	0.534212	0.333709	0.558001	0.495666
										0.577318	0.459923	0.461296	0.508254
		MOI	0	0.01	0.1	1	5		Claudin-1	1.13421	0.533709	1.258	0.995666
		Itch	0.35689	0.862689	0.923235	0.753361	0.681656			0.977318	0.659923	1.16613	0.808254
			0.213099	0.645058	0.801938	0.623763	0.731976
		Time（hr）	0	8	12	24	36
		Itch	0.123449	0.508608	0.829132	0.711398	0.623811
			0.32279	0.398574	0.796721	0.645865	0.575339
			H5N6							Figure 3C
										Itch siRNA	Itch siRNA+H5N1
		MOI	0	0.01	0.1	1	5			5.8	5.9
		Itch	0.35689	0.562689	0.523235	0.753361	0.808166			5	6
			0.213099	0.345058	0.601938	0.89	0.831976			6.1	5.5
		Time（hr）	0	8	12	24	36
		Itch	0.123449	0.408608	0.629132	0.711398	0.623811
			0.32279	0.398574	0.796721	0.645865	0.775339
			H5N1 CK10

## Sheet: Fig.4
			Figure 4A									Figure 4B
		MOI	0	0.01	0.1	1	5				Control	H5N1	SB202190	SB202190+H5N1
		p-p38	0.578242	0.737518	0.868556	1.2445	1.08101			p-p38	0.343114	0.934873	0.299452	0.627024
			0.535426	0.774556	0.901161	1.21871	1.06683				0.368798	0.98567	0.231263	0.383176
			0.435426	0.674556	0.801161	1.19871	1.16683				0.318798	0.88567	0.331263	0.483176
										E-cadherin	1.14663	0.811887	1.26324	1.16216
		Time（hr）	0	8	12	24	36				1.06987	0.817696	1.07048	1.15283
		p-p38	0.097615	0.234612	0.496459	1.08459	1.78408				1.14663	0.811887	1.26324	1.16216
			0.084354	0.211908	0.551977	0.894511	1.63358			Occludin	0.84401	0.512592	1.10596	1.11067
			0.074354	0.261908	0.451977	0.844511	1.53358				0.845586	0.537076	1.23675	1.04036
											0.875586	0.557076	1.21675	1.04436
		Figure 4D								Claudin-1	0.846249	0.261723	1.26435	1.16927
											0.622756	0.176346	1.25599	1.0425
											0.662756	0.216346	1.306	1.1125
		Mock	H5N1	SB202190	SB202190+H5N1					ZO-1	1.16853	0.748189	1.07052	0.864943
	Occludin	1	0.3089	0.908	0.746078						1.1892	0.782099	1.14907	0.814684
		1	0.2089	1.00908	0.846078					Itch	0.343114	0.634873	0.299452	0.382702
		1	0.3089	0.908	0.646078						0.268798	0.78567	0.331263	0.413176
		Mock	H5N1	SB202190	SB202190+H5N1
	Claudin-1	1	0.6089	0.908	0.746078
		1	0.5089	0.80908	0.746078
		1	0.3089	0.908	0.646078
		Figure 4E
	Time（hr）	control		H5N1		SB202190		SB202190+H5N1
	0	310	320	310	320	300	320	310	320
	4	300	310	280	290	290	310	280	300
	8	310	320	250	240	290	300	270	280
	12	320	320	220	210	280	300	260	280
	16	300	320	200	180	290	300	250	260
	20	310	300	170	150	290	300	240	260
	24	305	310	150	160	280	290	250	260

## Sheet: Fig.5
			Figure 5A							Figure 5B							Figure 5D
		MOI	0	0.01	0.1	1	5			Control	H5N1	U0126	U0126+H5N1
		pERK	0.146446	0.154188	0.298944	1.08864	1.40601		pERK	0.070352	1.10764	0.049388	0.337962			1	0.2089	1	0.746078
			0.117352	0.166759	0.339697	0.93008	1.37449			0.035103	0.923763	0.036302	0.19104			1	0.4589	0.90908	0.946078
			0.147352	0.146759	0.259697	1.28301	1.41745			0.048	0.8362	0.078153	0.234			1	0.2589	0.8	0.846078
									E-cadherin	0.954665	0.880128	1.17185	1.34633
		Time（hr）	0	8	12	24	36			0.836395	0.679425	1.14935	1.06447
		pERK	0.048105	0.162268	0.452381	1.10848	1.11656			0.936395	0.779425	1.21935	1.24471			1	0.2089	0.78999	0.646078
			0.047548	0.165932	0.429963	1.12905	1.23379		Occludin	1.13541	0.674862	1.22138	1.19639			1	0.3089	0.820908	0.646078
			0.077548	0.205932	0.399963	1.21905	1.33379			0.770626	0.357205	1.01894	0.862377			1	0.2089	0.8876	0.786078
										1.0541	0.574862	1.12138	1.06393
									Claudin-1	0.936098	0.645234	1.34072	1.32759
										1.0024	0.737833	1.25036	1.30955
										1.2024	0.637833	1.38036	1.28955
									ZO-1	0.88855	0.737996	0.983317	0.891991
										0.954159	0.743655	0.926339	0.816429
										0.936395	0.779425	1.21935	1.24471
		Figure 5E
	Time（hr）	control		H5N1		U0126		U0126+H5N1
	0	330	320	310	320	300	320	310	320
	4	330	310	280	290	290	310	290	300
	8	310	320	250	240	290	300	270	280
	12	320	320	220	210	280	300	280	290
	16	310	330	200	190	290	300	250	260
	20	310	300	170	160	290	300	220	240
	24	305	310	150	160	280	290	240	250
		Figure 5F
											Figure 5G
		MOI	0	0.01	0.1	1	5
		pJNK	0.111388	0.893939	1.09648	0.901671	1.066				Control	H5N1	SP600125	SP600125+H5N1
			0.121941	0.96004	0.995665	0.998258	0.997664			pJNK	0.0697	0.998645	0.034928	0.210786
			0.08941	0.7996	0.895665	0.898258	0.957664				0.071538	1.00133	0.036606	0.206882
											0.081538	1.10133	0.056606	0.106882
		Time（hr）	0	8	12	24	36			E-cadherin	1.25834	0.389933	0.805042	0.217946
		pJNK	0.288404	0.905158	1.0107	1.12447	1.23204				1.33808	0.349582	0.961838	0.397
			0.290569	0.84496	0.903039	1.09098	1.18358				1.16808	0.449582	0.81838	0.2297
			0.300569	0.914496	1.10304	1.14098	0.993575			Occludin	1.18654	0.910713	0.902527	0.621665
											1.19552	0.907581	0.858125	0.514823
											1.2552	0.817581	0.898125	0.414823
										Claudin-1	1.26061	0.635917	0.3476	0.084086
											1.27266	0.647816	0.270618	0.096013
											1.22655	0.687816	0.220618	0.076013
										ZO-1	1.12856	0.678401	0.398264	0.444929
											1.09011	0.729	0.412281	0.418741

## Sheet: Fig.6
		Figure 6A								Figure 6B
	MOI	0	0.01	0.1	1	5				Control	H5N1	5Z	5Z+H5N1
	pTAK1	0.501046	0.878819	0.959729	0.970005	0.887289			pTAK1	0.653393	0.975453	0.699121	0.60227
		0.401046	0.848819	1.05973	0.990005	0.927289				0.581214	0.962591	0.563231	0.62207
										0.61214	0.862591	0.603231	0.58207
	Time（hr）	0	8	12	24	36			pJNK	0.26058	0.871267	0.216409	0.6227
	pTAK1	0.694859	0.87052	0.953389	0.865013	0.779321				0.16058	0.771267	0.181641	0.4827
		0.707233	0.887119	0.966068	0.874996	0.795257				0.16058	0.871267	0.251641	0.5227
		0.614859	0.83052	1.089	0.896501	0.829321			pERK	0.489058	0.971267	0.506409	0.6027
										0.436058	0.78267	0.531641	0.5227
										0.396058	0.81267	0.481641	0.507
	MOI	0	0.01	0.1	1	5			p-p38	0.425984	0.900061	0.032348	0.068403
	pTAK1	1.18306	1.21289	1.32045	1.4765	1.56424				0.429183	0.902871	0.034188	0.069327
		1.08306	1.26129	1.33045	1.4565	1.48642				0.329183	1.02871	0.0384188	0.059327
									p-p65	0.415564	0.850009	0.529028	0.718951
	Time（hr）	0	8	12	24	36				0.430563	0.78788	0.450875	0.832227
	pTAK1	0.624859	0.80052	0.953389	0.845013	0.727932				0.383056	0.81788	0.508749	0.742227
		0.61234	0.787119	0.816068	0.784996	0.659526			E-cadherin	0.635289	0.515116	1.01107	0.773792
										0.677341	0.556548	1.0823	0.812946
										0.637341	0.506548	0.982302	0.792946
	MOI	0	0.01	0.1	1	5			Occludin	0.97058	0.566998	1.19932	0.847962
	pTAK1	1.02159	1.0615	1.09959	1.22137	1.41794				0.949539	0.411481	0.950554	0.780434
		1.05859	1.0815	1.11959	1.24137	1.38179				1.04954	0.461148	1.05055	0.721043
									Claudin-1	0.619341	0.35932	0.93042	1.11662
	Time（hr）	0	8	12	24	36				0.616341	0.349271	0.901777	1.10516
	pTAK1	0.624859	0.80052	0.653389	0.745013	0.827932				0.651634	0.449271	0.990178	1.09516
		0.61234	0.787119	0.716068	0.684996	0.859526			ZO-1	0.479854	0.38298	0.721961	0.772251
										0.583951	0.344727	0.831027	0.78328
										0.533951	0.384727	0.791027	0.714328
		Figure 6D
		Mock	H5N1	5Z	5Z+H5N1					Figure 6E
	Occludin	1	0.18089	0.93256	0.504608
		1	0.12089	0.900908	0.674608			Time（hr）	control		H5N1		5Z		5Z+H5N1
		1	0.2089	0.859999	0.599461			0	330	320	310	320	300	320	300	320
								4	330	310	280	290	290	310	280	290
	Claudin-1	1	0.18089	0.93256	0.504608			8	310	320	250	240	280	300	290	300
		1	0.12089	0.900908	0.674608			12	320	320	220	210	280	300	260	280
		1	0.2089	0.859999	0.599461			16	310	330	210	190	290	300	270	280
								20	310	290	170	150	290	300	270	280
								24	305	310	150	140	280	290	260	280

## Sheet: Fig.7
			Figure 7A
			Control siRNA	Control siRNA+H5N1	TAK1 siRNA	TAK1 siRNA+H5N1
		pTAK1	0.783393	0.975453	0.299121	0.18227
			0.781214	0.962591	0.303231	0.27207
		pJNK	0.26058	0.971267	0.216409	0.6227
			0.16058	0.871267	0.181641	0.5227
		pERK	0.489058	0.971267	0.506409	0.6027
			0.396058	0.81267	0.481641	0.5227
		E-cadherin	0.739773	0.596033	0.954516	0.828816
			0.981386	0.3465	0.678302	0.816583
		Occludin	1.01254	0.423079	0.823924	0.70133
			0.914196	0.475813	0.766497	0.671893
		Claudin-1	0.739773	0.544448	0.75134	0.752061
			0.697944	0.501255	0.73042	0.790326
		ZO-1	0.982723	0.647058	0.705583	0.869546
			0.875151	0.60482	0.656764	0.788959
				Figure 7B
				H5N1	TAK1 siRNA+H5N1
				5.8	5.9
				5	5.5
				6.1	5.4

## Sheet: Fig.8
					Figure 8
				control				H5N1
			pTAK1	0.187966	0.225754	0.403795	0.6309	1.10244	1.61653	1.58162	2.07674
			pERK	0.149404	0.064626	0.529467	0.283688	0.468742	1.03818	0.97678	1.04837
			p-p38	0.161237	0.140971	0.412481	0.487909	0.916519	0.790853	0.604229	1.09616
			Itch	0.808914	1.21354	0.57806	1.27848	1.34581	1.2167	1.4698	1.39668
			Gli1	0.72211	1.07061	1.61199	1.2569	1.31967	0.759993	0.661072	0.500257
			Snail	1.04887	1.29666	0.955155	1.39023	1.38217	1.04516	0.918849	0.576173
			E-cadherin	1.59237	1.16258	1.03641	1.30412	0.324086	0.374636	0.565594	0.644837
			Occludin	1.59144	1.60297	1.37046	1.41371	0.828315	1.49938	0.09049	0.337169
			Claudin-1	0.766518	1.05017	1.04492	1.42945	0.770441	0.498312	0.719506	0.511529

## Sheet: Fig.9
				Figure 9A
														Figure 9G
			Control	H5N1	5Z	5Z+H5N1								Survival（％）
		pTAK1	0.2303	0.569022	0.281176	0.28217							Time（hr）	Control	5Z	H5N1	5Z+H5N1
			0.303	0.669022	0.341176	0.321699							0	100	100	100	100
			0.1803	0.739022	0.401176	0.361699							1	100	100	100	100
		E-cadherin	0.913369	0.574446	0.75211	0.8013							2	100	100	100	100
			0.813369	0.624446	0.645211	0.91013							3	100	100	100	100
			0.783369	0.634446	0.695211	1.01013							4	100	100	100	100
		Occludin	1.11337	0.424446	0.745211	1.41013							5	100	100	100	100
			1.21337	0.524446	0.645211	1.31013							6	100	100	70	100
			1.01337	0.484446	0.705211	1.26013							7	100	100	60	80
		Claudin-1	0.613369	0.324446	0.445211	1.21013							8	100	100	40	70
			0.813369	0.224446	0.545211	0.91013							9	100	100	20	30
			0.913369	0.424446	0.405211	1.25013							10	100	100	10	10
													11	100	100	0	10
						Figure 9E
	Figure 9B
					Control	5Z	H5N1	5Z+H5N1
	H5N1	5Z+H5N1			0.1	0.2	3.5	2.1
	3	3.75			0.1	0.2	3.2	2.3
	3	3			0.1	0.18	3.8	1.8
	2.5	2.5
	2.5	1.75
			Figure 9F
	Time（hr）	control											5Z											H5N1										H5N1+5Z
	0	100	100	100	100	100	100	100	100	100	100		100	100	100	100	100	100	100	100	100	100		100	100	100	100	100	100	100	100	100		100	100	100	100	100	100	100	100	100	100	100
	1	102	107	102	101	101	96	100	101	104	102		101	99	99	98	97	102	104	104	103	99		103	104	102	106	103	99	106	101	101		107	103	104	103	103	102	103	102	108	100	103
	2	105	109	103	102	104	100	103	102	106	101		98	98	105	101	97	103	105	108	105	101		104	105	104	106	103	102	105	101	101		105	101	108	101	105	105	103	104	110	101	102
	3	107	109	106	104	104	101	105	102	107	103		105	101	107	102	102	103	107	108	105	102		101	105	103	103	102	101	105	96	103		105	101	105	99	107	106	102	103	108	100	102
	4	105	107	107	104	103	104	102	99	110	106		99	101	108	106	99	101	105	104	104	102		99	100	101	101	102	101	103	93	98		103	100	103	100	103	104	99	98	101	100	99
	5	105	107	105	104	104	97	102	97	108	108		98	99	105	103	99	101	104	106	104	104		92	93	94	99	98	99	95	85	97		95	98	99	94	103	103	96	96	103	99	101
	6	104	107	108	105	103	101	112	96	113	95		98	98	105	102	98	100	103	104	105	103		85	86	88	98	91	91	88	79	88		88	94	96	86	99	98	91	90	95	92	93
	7	105	105	106	107	103	101	103	100	109	107		98	99	106	103	98	102	101	103	102	101		80	82	83	91	86	84	83	74	80		84	85	89	82	92	90	85	86	88	84	87
	8	104	104	105	104	101	99	101	99	107	105		97	102	102	102	99	102	102	101	101	103		75		79	86	79	79	78	71	76		80	80	83	78	86	84	81	81	84	79	81
	9	106	113	106	106	106	97	101	101	111	108		98	100	105	102	100	105	104	108	108	107		69		75	79	75	73	73		71		75	75	77	74	82	80	75	74	79	74	79
	10	107	108	107	107	107	98	101	101	113	109		101	101	107	104	101	104	105	103	104	107				71	74	73	68	69		67			72	73	71	76	83	70	71	73	68	77

## Sheet: supl.Fig.1
					Supplementary Figure 2b		1A
			MOI	0	0.01	0.1	1	5			Time（hr）	0	8	12	24	36
			Gli1	0.915999	0.760004	0.732836	0.480088	0.260809			Gli1	0.930684	0.581594	0.614383	0.49345	0.113181
				0.815999	0.790004	0.802836	0.520877	0.33809				0.830684	0.681594	0.54383	0.50345	0.083181
				0.715999	0.750004	0.782836	0.500877	0.30809				0.730684	0.701594	0.664383	0.444345	0.15181
			Snail	0.930008	0.15174	0.180125	0.18824	0.097586			Snail	1.06815	0.77495	0.600597	0.215663	0.068264
				0.830008	0.20174	0.130125	0.151824	0.12586				1.26815	0.67495	0.550597	0.245663	0.068264
				0.780008	0.10174	0.09125	0.111824	0.107586				1.06815	0.57495	0.500597	0.345663	0.068264
			E-cadherin	1.26637	0.754149	0.65181	0.220978	0.09632			E-cadherin	1.04869	0.822703	0.628671	0.659098	0.101051
				1.12664	0.654149	0.71181	0.319777	0.12632				0.848692	0.802703	0.608671	0.709098	0.091051
				1.09664	0.604149	0.68181	0.280978	0.11632				0.948692	0.722703	0.588671	0.669098	0.101051
			Occludin	1.24856	0.780108	0.769415	0.223825	0.003934			Occludin	1.24856	0.800108	0.569415	0.223825	0.083934
				1.34856	0.700108	0.669415	0.323825	0.133934				1.34856	0.750108	0.609415	0.373825	0.113934
				1.14856	0.720108	0.569415	0.353825	0.103934				1.14856	0.700108	0.669415	0.323825	0.103934
			Claudin-1	1.04355	0.602487	0.509337	0.366812	0.092737			Claudin-1	1.04355	0.582487	0.570934	0.196681	0.092737
				0.943552	0.652487	0.609337	0.286812	0.072737				0.903552	0.682487	0.630934	0.256812	0.082737
				0.884355	0.682487	0.450934	0.226812	0.052737				0.943552	0.692487	0.609337	0.266812	0.092737
			ZO-1	0.843552	0.582487	0.649337	0.286681	0.412737			ZO-1	0.843552	0.582487	0.649337	0.336812	0.410274
				0.783552	0.732487	0.489337	0.426812	0.452737				0.703552	0.482487	0.704934	0.306812	0.382737
				0.743552	0.682487	0.589337	0.236812	0.292737				0.743552	0.682487	0.594934	0.366812	0.402737
				Supplementary Figure 2b		1B
			MOI	0	0.01	0.1	1	5		Time（hr）	0	8	12	24	36
			Gli1	0.817218	0.989908	0.759747	0.390118	0.390949		Gli1	0.931638	0.879453	0.864934	0.75411	0.506797
				0.914779	0.890101	0.805924	0.400578	0.350669			0.829731	0.803735	0.833831	0.792789	0.499565
				0.814779	0.81901	0.845924	0.300578	0.406689			0.909731	0.73735	0.733831	0.809279	0.499565
			Snail	0.836664	0.784815	0.497512	0.461547	0.208431		Snail	0.968679	0.877927	0.903051	0.775855	0.318292
				0.923353	0.685867	0.522738	0.37421	0.150674			0.957624	0.781974	0.898143	0.745471	0.368236
				0.823353	0.758666	0.482274	0.4421	0.236742			0.906762	0.80974	0.808143	0.705471	0.308236
			E-cadherin	0.928554	0.805914	0.564179	0.308907	0.085642		E-cadherin	0.848902	0.821781	0.827361	0.709199	0.401302
				0.824721	0.952384	0.499441	0.310646	0.126999			0.948481	0.723625	0.729981	0.748997	0.300799
				1.02472	0.852384	0.699441	0.281065	0.106999			1.04848	0.773625	0.769981	0.648997	0.440799
			Occludin	1.24856	0.980108	0.669415	0.223825	0.003934		Occludin	1.01094	0.82928	0.712046	0.46928	0.306101
				1.34856	0.700108	0.669415	0.323825	0.133934			1.20619	0.704008	0.660667	0.512163	0.226803
				1.14856	0.720108	0.569415	0.353825	0.103934			1.10619	0.854008	0.690667	0.552163	0.196803
			Claudin-1	1.24355	0.902487	0.709337	0.366812	0.092737		Claudin-1	0.979765	0.795278	0.580635	0.321348	0.126621
				1.04355	0.852487	0.609337	0.286812	0.072737			1.10817	0.662476	0.50696	0.210465	0.100018
				0.884355	0.682487	0.450934	0.226812	0.052737			1.03082	0.612476	0.54696	0.180465	0.130018
			ZO-1	0.843552	0.882487	0.749337	0.966812	0.812737		ZO-1	0.939686	0.80346	0.738142	0.7095	0.680473
				0.783552	0.732487	0.758934	0.726812	0.752737			0.8411	1.00461	0.684006	0.715962	0.582783
				0.743552	0.682487	0.809337	0.836812	0.992737			0.9411	0.904613	0.700055	0.705962	0.522783
